# Supplementary material for: Integrative metabolomics and transcriptomics analysis reveals novel therapeutic vulnerabilities in lung cancer
Source: Cancer Med. 2022 Jun 8;12(1):584–96. doi: 10.1002/cam4.4933 (PMC9844651; doi:10.1002/cam4.4933)
Supplement: Supplementary file 1 — Figure S1–S8 [file CAM4-12-584-s001.zip]

Archive with 2 entries (2 files):
- cam44933-sup-0001-FiguresS1-S8.pdf
- CAM4_4933_CancerMed_SuppFig_legends_4.22.22.docx
